# Supplementary material for: Assessment of Vibrio parahaemolyticus levels in oysters (Crassostrea virginica) and seawater in Delaware Bay in relation to environmental conditions and the prevalence of molecular markers to identify pathogenic Vibrio parahaemolyticus strains
Source: PLoS One. 2020 Dec 3;15(12):e0242229. doi: 10.1371/journal.pone.0242229 (PMC7714158; doi:10.1371/journal.pone.0242229)
Supplement: S1 Table — (XLSX) [file pone.0242229.s001.xlsx]

## Sheet: S1_File
	PCR data for tlh, tdh, trh, toxR, and vpm genes
	BB: Bowers
	LW: Lewes
	SL: Slaughter
	OY: Oyster		# of OY: # of isolates from oyster samples
	W: Seawater		# of W: # of isolates from seawater samples
	# of OY	14	# of W	2	Total	16
	N	Site	Date	Isolate ID	tdh	trh	toxR	vpm	tlh
	1	BB	2016-06-21	O-M 1A1	-	+	+	+	+
	2	BB	2016-06-21	O-M 1A2	-	-	+	+	+
	3	BB	2016-06-21	O-M 1A3	-	-	-	-	+
	4	BB	2016-06-21	O-M 1A4	-	-	+	+	+
	5	BB	2016-06-21	O-M 2A1	-	+	+	+	+
	6	BB	2016-06-21	O-M 2A2	-	-	+	+	+
	7	BB	2016-06-21	O-M2 A3	-	-	-	-	-
	8	BB	2016-06-21	O-M2 A4	-	+	+	+	+
	9	BB	2016-06-21	O-M2 A5	+	-	+	+	+
	10	BB	2016-06-21	O-M1 B1	+	+	+	+	+
	11	BB	2016-06-21	O-M1 C1	-	+	+	+	+
	12	BB	2016-06-21	O-M2 B1	-	+	+	-	+
	13	BB	2016-06-21	O-M2 C1	-	-	+	+	+
	14	BB	2016-06-21	OM1-C2	+	+	+	+	+
	15	BB	2016-06-21	W-M1 B1	-	+	-	-	+
	16	BB	2016-06-21	W-M1 C1	-	-	-	-	+
	# of OY	10	# of W	0	Total	10
	N	Site	Date	Isolate ID	tdh	trh	toxR	vpm	tlh
	1	LW	2016-06-07	M1	-	-	-	-	-
	2	LW	2016-06-07	M2	-	-	+	-	+
	3	LW	2016-06-07	M3	+	-	+	+	+
	4	LW	2016-06-07	M4	-	-	+	+	+
	5	LW	2016-06-07	M5	-	-	+	+	+
	6	LW	2016-06-07	M6	-	-	+	+	+
	7	LW	2016-06-07	M7	-	-	+	+	+
	8	LW	2016-06-07	M8	-	-	+	+	+
	9	LW	2016-06-07	M9	-	-	-	-	-
	10	LW	2016-06-07	M10	-	-	+	+	+
	# of OY	20	# of W	16	36
	N	Site	Date	Isolate ID	tdh	trh	toxR	vpm	tlh
	1	BB	2016-07-19	OA1 M1	+	+	+	+	+
	2	BB	2016-07-19	OA1 M2	-	-	+	+	+
	3	BB	2016-07-19	OA1 M3	+	-	+	+	+
	4	BB	2016-07-19	OA2 M1	-	-	-	+	+
	5	BB	2016-07-19	OA2 M2	-	-	-	+	+
	6	BB	2016-07-19	OA2 M3	-	+	-	+	+
	7	BB	2016-07-19	OA2 M4	-	-	-	+	+
	8	BB	2016-07-19	OA2 M5	-	-	-	+	+
	9	BB	2016-07-19	OB1 M1	-	-	+	+	+
	10	BB	2016-07-19	OB1 M2	-	-	+	+	+
	11	BB	2016-07-19	OB2 M1	-	-	-	+	+
	12	BB	2016-07-19	OB2 M2	-	-	+	+	+
	13	BB	2016-07-19	OB2 M3	-	-	+	+	+
	14	BB	2016-07-19	OB2 M4	-	+	+	+	+
	15	BB	2016-07-19	OC1 M1	-	-	+	+	+
	16	BB	2016-07-19	OC1 M2	-	+	+	+	+
	17	BB	2016-07-19	OC1 M3	-	-	+	+	+
	18	BB	2016-07-19	OC2 M1	-	-	+	+	+
	19	BB	2016-07-19	OC2 M2	-	-	+	+	+
	20	BB	2016-07-19	OC2 M3	+	-	+	+	+
	21	BB	2016-07-19	WA1 M1	+	-	+	+	+
	22	BB	2016-07-19	WA1 M2	-	-	-	-	+
	23	BB	2016-07-19	WA1 M3	-	+	-	-	+
	24	BB	2016-07-19	WA1 M4	-	-	+	+	+
	25	BB	2016-07-19	WA2 M1	-	-	-	-	+
	26	BB	2016-07-19	WA2 M2	-	-	-	-	+
	27	BB	2016-07-19	WA2 M3	-	-	-	-	+
	28	BB	2016-07-19	WB1 M1	-	-	-	+	+
	29	BB	2016-07-19	WB1 M2	-	-	-	+	+
	30	BB	2016-07-19	WB1 M3	-	-	-	-	-
	31	BB	2016-07-19	WB1 M4	-	-	-	-	-
	32	BB	2016-07-19	WB2 M1	-	-	-	+	+
	33	BB	2016-07-19	WB2 M2	-	-	-	-	+
	34	BB	2016-07-19	WB2 M3	-	-	-	-	+
	35	BB	2016-07-19	WC2 M1	-	-	+	+	+
	36	BB	2016-07-19	WC2 M2	+	-	+	+	+
	# of OY	33	# of W	7	Total	40
	N	Site	Date	Isolate ID	tdh	trh	toxR	vpm	tlh
	1	LW	2016-07-07	OM1 A1	+	+	+	+	+
	2	LW	2016-07-07	OM1 A2	+	+	+	+	+
	3	LW	2016-07-07	OM2 A1	+	+	+	+	+
	4	LW	2016-07-07	OM2 A2	+	+	+	+	+
	5	LW	2016-07-07	OM1 B1	+	+	+	+	+
	6	LW	2016-07-07	OM1 B2	+	+	+	+	+
	7	LW	2016-07-07	OM1 B3	+	+	+	+	+
	8	LW	2016-07-07	OM1 B4	+	+	+	+	+
	9	LW	2016-07-07	OM1 B5	+	+	+	+	+
	10	LW	2016-07-07	OM1 B6	+	+	+	+	+
	11	LW	2016-07-07	OM1 B7	-	-	-	-	-
	12	LW	2016-07-07	OM1 B8	+	+	+	+	+
	13	LW	2016-07-07	OM2 B1	+	+	+	+	+
	14	LW	2016-07-07	OM2 B2	+	+	+	+	+
	15	LW	2016-07-07	OM2 B3	-	+	+	+	+
	16	LW	2016-07-07	OM2 B4	-	-	+	+	+
	17	LW	2016-07-07	OM2 B5	-	-	+	+	+
	18	LW	2016-07-07	OM2 B6	-	+	+	+	+
	19	LW	2016-07-07	OM2 B7	-	-	+	+	+
	20	LW	2016-07-07	OM2 B8	-	-	+	+	+
	21	LW	2016-07-07	OM2 B9	+	+	-	+	+
	22	LW	2016-07-07	OM2 B10	+	-	+	+	+
	23	LW	2016-07-07	OM1 C1	+	+	+	+	+
	24	LW	2016-07-07	OM1 C2	+	+	+	+	+
	25	LW	2016-07-07	OM1 C3	+	+	-	+	+
	26	LW	2016-07-07	OM1 C4	-	-	+	+	+
	27	LW	2016-07-07	OM1 C5	+	+	+	+	+
	28	LW	2016-07-07	OM1 C6	+	+	+	+	+
	29	LW	2016-07-07	OM2 C1	-	-	-	-	-
	30	LW	2016-07-07	OM2 C2	+	+	+	+	+
	31	LW	2016-07-07	OM2 C4	+	+	+	+	+
	32	LW	2016-07-07	OM2 C3	-	-	+	+	+
	33	LW	2016-07-07	OM2 C5	-	+	+	+	+
	34	LW	2016-07-07	WM1 A1	-	-	-	-	-
	35	LW	2016-07-07	WM1 A2	-	-	-	-	-
	36	LW	2016-07-07	WM1 B1	-	-	+	+	+
	37	LW	2016-07-07	WM1 B2	-	-	-	-	+
	38	LW	2016-07-07	WM2 B1	-	-	-	-	+
	39	LW	2016-07-07	WM1 C1	-	+	+	+	+
	40	LW	2016-07-07	WM1 C2	-	-	+	+	+
	# of OY	15	# of W	7	Total	22
	N	Site	Date	Isolate ID	tdh	trh	toxR	vpm	tlh
	1	BB	2016-08-02	OA1 M1	-	-	-	-	-
	2	BB	2016-08-02	OA1 M2	-	-	+	+	+
	3	BB	2016-08-02	OA1 M3	-	-	+	+	+
	4	BB	2016-08-02	OA1 M4	-	-	+	+	+
	5	BB	2016-08-02	OA1 M5	-	-	+	+	+
	6	BB	2016-08-02	OA1 M6	-	-	+	-	+
	7	BB	2016-08-02	OA2 M1	-	-	+	+	+
	8	BB	2016-08-02	OA2 M2	-	-	+	-	+
	9	BB	2016-08-02	OB1 M1	-	-	+	+	+
	10	BB	2016-08-02	OB1 M2	-	-	+	+	+
	11	BB	2016-08-02	OB2 M1	-	-	+	+	+
	12	BB	2016-08-02	OC2 M1	-	+	+	+	+
	13	BB	2016-08-02	OC2 M2	-	-	+	+	+
	14	BB	2016-08-02	OC2 M3	-	-	+	+	+
	15	BB	2016-08-02	OC2 M4	-	-	+	+	+
	16	BB	2016-08-02	WA1 M1	-	-	-	-	-
	17	BB	2016-08-02	WA2 M1	-	-	-	-	+
	18	BB	2016-08-02	WB1 M1	-	-	-	-	+
	19	BB	2016-08-02	WB2 M1	-	-	-	-	+
	20	BB	2016-08-02	WC1 M1	-	-	-	-	-
	21	BB	2016-08-02	WC2 M1	-	-	-	-	-
	22	BB	2016-08-02	WC2 M2	-	-	+	-	+
	# of OY	11	# of W	5	Total	16
	N	Site	Date	Isolate ID	tdh	trh	toxR	vpm	tlh
	1	LW	2016-08-08	OA1 M1	-	-	+	+	+
	2	LW	2016-08-08	OA2 M1	-	-	+	+	+
	3	LW	2016-08-08	OB1 M1	-	-	+	+	+
	4	LW	2016-08-08	OB2 M1	-	-	-	-	-
	5	LW	2016-08-08	OC1 M1	-	-	+	+	+
	6	LW	2016-08-08	OC1 M2	-	-	-	-	-
	7	LW	2016-08-08	OC1 M3	-	-	-	-	-
	8	LW	2016-08-08	OC2 M1	-	-	+	+	+
	9	LW	2016-08-08	OC2 M2	-	-	-	-	-
	10	LW	2016-08-08	OC2 M3	-	-	+	+	+
	11	LW	2016-08-08	OC2 M4	-	-	+	+	+
	12	LW	2016-08-08	WA1 M1	-	-	+	+	+
	13	LW	2016-08-08	WA2 M1	-	-	-	-	+
	14	LW	2016-08-08	WB2 M1	-	-	-	-	-
	15	LW	2016-08-08	WC1 M1	-	-	-	-	+
	16	LW	2016-08-08	WC2 M2	-	-	+	+	+
	# of OY	3	# of W	9	Total	12
	N	Site	Date	Isolate ID	tdh	trh	toxR	vpm	tlh
	1	SL	2016-08-30	OA M1P2	-	-	+	-	+
	2	SL	2016-08-30	OA M2P2	-	-	+	+	+
	3	SL	2016-08-30	OB M1P1	-	-	+	+	+
	4	SL	2016-08-30	WA M1P2	-	-	+	+	+
	5	SL	2016-08-30	WB M1P1	-	-	-	-	-
	6	SL	2016-08-30	WB M2P1	-	-	-	-	-
	7	SL	2016-08-30	WB M3P1	-	-	-	-	-
	8	SL	2016-08-30	WB M1P2	-	-	+	+	+
	9	SL	2016-08-30	WB M2P2	-	-	-	-	-
	10	SL	2016-08-30	WC M1P1	-	-	-	-	-
	11	SL	2016-08-30	WC M1P2	-	-	+	-	+
	12	SL	2016-08-30	WC M2P2	-	-	-	-	-
	# of OY	7	# of W	0	Total	7
	N	Site	Date	Isolate ID	tdh	trh	toxR	vpm	tlh
	1	BB	2016-09-13	OB P2M1	-	-	+	+	+
	2	BB	2016-09-13	OB P1M1	-	-	-	-	+
	3	BB	2016-09-13	OA P2M3	-	-	+	+	+
	4	BB	2016-09-13	OA P2M2	-	-	+	+	+
	5	BB	2016-09-13	OA P2M1	-	-	+	+	+
	6	BB	2016-09-13	OA P1M2	-	-	+	+	+
	7	BB	2016-09-13	OA P1M1	-	-	+	+	+
	# of OY	0	# of W	1	Total	1
	N	Site	Date	Isolate ID	tdh	trh	toxR	vpm	tlh
	1	LW	2016-09-06	WC M1 P1	-	-	-	-	-
	# of OY	1	# of W	1	Total	2
	N	Site	Date	Isolate ID	tdh	trh	toxR	vpm	tlh
	1	SL	2016-09-26	OB M1P1	-	-	+	-	+
	2	SL	2016-09-26	WB M1P1	-	-	-	-	-
	# of OY	2	# of W	1	Total	3
	N	Site	Date	Isolate ID	tdh	trh	toxR	vpm	tlh
	1	BB	2016-10-17	OC M1P1	-	-	+	-	+
	2	BB	2016-10-17	OC M1P2	-	-	-	-	-
	3	BB	2016-10-17	WA M1P1	-	-	-	-	-
